# Supplementary material for: Ultra-low-input cell-free DNA sequencing for tumor detection and characterization in a real-world pediatric brain tumor cohort
Source: Acta Neuropathol Commun. 2025 Jun 28;13:134. doi: 10.1186/s40478-025-02024-w (PMC12205504; doi:10.1186/s40478-025-02024-w)
Supplement: Supplementary file 1 — Supplementary Material 1 [file 40478_2025_2024_MOESM1_ESM.xlsx]

## Sheet: S1 - Patient Details
Patient ID (KiTZ)	Upper level grouping	Group	Histo-molecular diagnosis	Methylation classifier*	WHO grade	Age at diagnosis	Sex	Symptoms at initial presentation	Tumor location	Surgery	M status	Adjuvant therapy	Relapse	LB serum	LB CSF
4LB-001	Embryonal tumors	Other embryonal tumors	CNS neuroblastoma, FOXR2-altered	CNS_NB_FOXR2	IV	8	F	seizure, vomiting, headache	supratentorial	STR	M0	RT	no	no	yes
4LB-002	Embryonal tumors	Medulloblastoma	Medulloblastoma, non-WNT/non-SHH	MB_G34_V	IV	8	M	headache, nausea	infratentorial	GTR	M0	Chemo + RT	no	yes	yes
4LB-003	Glioneuronal tumors	Ependymoma	Posterior fossa group A (PFA) ependymoma	EPN_PFA_1E	III	1.6	F	torticollis	infratentorial	STR	M0	Chemo	yes	yes	no
4LB-004	Glioneuronal tumors	Ependymoma	Posterior fossa group A (PFA) ependymoma	EPN_PFA_1B	III	3.75	M	weight loss, loss of appetite, dysarthria	infratentorial	STR	M0	Chemo + RT	yes	serial	serial
4LB-005	Embryonal tumors	Medulloblastoma	Medulloblastoma, SHH-activated and TP53-wt	MB_SHH_1	IV	15	F	headache, left limb clumsiness	infratentorial	GTR	M0	Chemo + RT	no	yes	yes
4LB-006	Glioneuronal tumors	Ependymoma	Supratentorial ependymoma, ZFTA fusion-positive	EPN_ST_ZFTA_RELA_A	III	6	M	headache, nausea, imbalance	supratentorial	GTR	M0	RT	no	yes	no
4LB-007	Embryonal tumors	Medulloblastoma	Medulloblastoma, non-WNT/non-SHH	MB_G34_VIII	IV	3.75	M	imbalance, squinting	infratentorial	GTR	M+	Chemo + RT	yes	yes	serial
4LB-008	Others	Choroid plexus papilloma	Choroid plexus papilloma	CPP_PED	I	0.83	M	increased head size, vomiting	supratentorial	GTR	M+	Chemo	no	serial	yes
4LB-014	Glioneuronal tumors	LGG/LGNT	Pilocytic astrocytoma	PA_INF	I	6.5	F	motor difficulties	infratentorial	GTR	M0	no	yes	yes	yes
4LB-015	Others	CNS germ cell tumors	Germinoma	GCT_GERM_A	IV	7.75	M	headache, nausea	pineal region	GTR	M0	Chemo + RT	no	yes	yes
4LB-016	Glioneuronal tumors	LGG/LGNT	Pilocytic astrocytoma, BRAF V600E	PA_INF	I	16	F	nausea, imbalance	infratentorial	STR	M0	no	no	yes	yes
4LB-017	Others	CNS germ cell tumors	Mixed germ cell tumor	no match to established subclass	IV	8	M	polyuria, thirst, early pubertal signs	suprasellar	GTR	M0	Chemo + RT	yes	serial	serial
4LB-018	Others	Other tumor types	Schwannoma	SCHW	I	13	F	nystagmus, dizziness	infratentorial	STR	M0	RT	yes	yes	yes
4LB-019	Glioneuronal tumors	LGG/LGNT	Pilocytic astrocytoma, BRAF V600E	PA_CORT	I	17	M	epileptic seizures	supratentorial	STR	M0	no	yes	no	yes
4LB-020	Embryonal tumors	Medulloblastoma	Medulloblastoma, non-WNT/non-SHH	MB_G34_VIII	IV	9.25	M	nausea, weight loss	infratentorial	GTR	M0	Chemo + RT	yes	yes	yes
4LB-021	Glioneuronal tumors	LGG/LGNT	Pilocytic astrocytoma	no match to established subclass	I	12	F	NF1 follow-up, some cognitive impairment	infratentorial	GTR	M0	no	no	yes	yes
4LB-022	Others	Pineal tumors	Pineoblastoma	PIN_RB	IV	3.66	F	vomiting, fatigue	pineal region	STR	M0	Chemo	yes	yes	yes
4LB-023	Others	CNS germ cell tumors	Mixed germ cell tumor	MB_G34_III	IV	10	M	headache, nausea	pineal region	STR	M0	Chemo + RT	yes	yes	yes
4LB-024	Glioneuronal tumors	LGG/LGNT	Pilocytic astrocytoma, BRAF V600E	no match to established subclass	I	9	M	epileptic seizures	supratentorial	GTR	M0	no	yes	serial	yes
4LB-025	Glioneuronal tumors	Ependymoma	Supratentorial ependymoma, ZFTA fusion-positive	EPN_ST_ZFTA_RELA_A	III	2.75	F	relapse incidental finding on follow-up MRI	supratentorial	STR	M0	Chemo	yes	yes	serial
4LB-027	Others	Pineal tumors	Benign pineal tumor	CTRL_PIN	I	12	M	clumsiness	pineal region	GTR	M0	no	no	yes	yes
4LB-028	Embryonal tumors	Medulloblastoma	Medulloblastoma, non-WNT/non-SHH	MB_G34_VIII	IV	7.66	M	headache	infratentorial	GTR	M0	Chemo + RT	no	yes	serial
4LB-029	Glioneuronal tumors	LGG/LGNT	Ganglioglioma, BRAF V600E	PXA	III	7	M	headache, nause, strabismus	infratentorial	STR	M0	Chemo + RT	yes	yes	yes
4LB-030	Embryonal tumors	ATRT	Atypical teratoid rhabdoid tumor	ATRT_SHH	IV	4	M	nausea, stomach ache, headache, strabismus	supratentorial	STR	M+	Chemo + RT	yes	yes	serial
4LB-031	Glioneuronal tumors	LGG/LGNT	Dysembryoplastic neuroepithelial tumor	DNET	I	8	M	incidental finding after accident	supratentorial	GTR	M0	no	no	yes	yes
4LB-032	Glioneuronal tumors	LGG/LGNT	Pilocytic astrocytoma, BRAF V600E	no match to established subclass	I	4	F	strabismus, visual impairment	supratentorial	biopsy	M0	Chemo	no	yes	yes
4LB-035	Glioneuronal tumors	Ependymoma	Ependymoma, NOS	no match to established subclass	III	1	M	elevated intracranial pressure	infratentorial	GTR	M0	no	yes	yes	yes
4LB-036	Others	Other tumor types	Craniopharyngioma	no match to established subclass	I	3.5	F	torticollis	suprasellar	GTR	M0	RT	yes	serial	yes
4LB-038	Glioneuronal tumors	LGG/LGNT	Pilocytic astrocytoma	PA_INF	I	16	F	headache, nausea	infratentorial	STR	M0	no	no	serial	yes
4LB-039	Glioneuronal tumors	LGG/LGNT	Pilocytic astrocytoma	PA_INF	I	5.5	M	relapse incidental finding on follow-up MRI	infratentorial	GTR	M0	no	yes	yes	yes
4LB-040	Embryonal tumors	Medulloblastoma	Medulloblastoma, SHH-activated and TP53-wt	MB_SHH_1	IV	1.25	M	imbalance, nausea	infratentorial	STR	M+	Chemo + RT	yes	serial	serial
4LB-041	Glioneuronal tumors	LGG/LGNT	Pilocytic astrocytoma	PA_INF	I	1.33	M	increased head size	infratentorial	GTR	M0	no	no	yes	yes
4LB-042	Others	Other tumor types	Meningioma	MNG_INT_A	I	14	F	incidental finding during NF1 follow-up	supratentorial	GTR	M0	no	yes	yes	serial
4LB-043	Embryonal tumors	Medulloblastoma	Medulloblastoma, SHH-activated and TP53-wt	MB_SHH_2	IV	1.83	F	increased head size, imbalance, strabismus	infratentorial	GTR	M0	Chemo	no	serial	serial
4LB-044	Glioneuronal tumors	LGG/LGNT	Polymorphous low-grade neuroepithelial tumor of the young	GG	I	14	F	epileptic seizures	supratentorial	GTR	M0	no	no	yes	yes
4LB-045	Glioneuronal tumors	LGG/LGNT	Pilocytic astrocytoma	PA_MID	I	2.42	M	nystagmus	supratentorial	GTR	M0	no	no	yes	yes
4LB-046	Glioneuronal tumors	Ependymoma	Ependymoma, NOS	no match to established subclass	II	7	F	elevated intracranial pressure	supratentorial	STR	M+	Chemo + RT	yes	yes	yes
4LB-047	Glioneuronal tumors	LGG/LGNT	Pilocytic astrocytoma, BRAF V600E	PA_INF	I	2	F	ataxia	infratentorial	GTR	M0	no	no	no	yes
4LB-048	Glioneuronal tumors	Ependymoma	Ependymoma, NOS	ABM_MN1	III	4	F	increased head size, vomiting, papilledema	supratentorial	GTR	M0	RT	yes	yes	no
4LB-050	Others	Choroid plexus papilloma	Choroid plexus papilloma	CPP_PED	II	0.3	F	increased head size	supratentorial	GTR	M0	no	no	yes	no
4LB-052	Others	Other tumor types	Pleuropulmonary blastoma	no match to established subclass	NA	3.7	M	dysarthria	supratentorial	GTR	M+	Chemo + RT	no	yes	no
4LB-053	Glioneuronal tumors	LGG/LGNT	Pilocytic astrocytoma, BRAF V600E	no match to established subclass	I	12.6	F	clumsiness, falling, left limb weakness, headache	infratentorial	GTR	M0	no	no	yes	no
4LB-057	Embryonal tumors	Other embryonal tumors	Primitive Neuro-Ectodermal Tumors	no match to established subclass	IV	0.25	M	vomiting, right hemiparesis	supratentorial	GTR	M0	Chemo	no	yes	no
4LB-058	Glioneuronal tumors	LGG/LGNT	Ganglioglioma, BRAF V600E	no match to established subclass	I	5.1	F	epileptic seizures	supratentorial	STR	M0	no	no	yes	no
4LB-059	Glioneuronal tumors	LGG/LGNT	Pilomyxoid astrocytoma	PA_MID	II	1.7	M	nystagmus, balance and walking difficulties	suprasellar	STR	M0	Chemo	yes	yes	no
4LB-061	Glioneuronal tumors	LGG/LGNT	Pilocytic astrocytoma, KIAA::BRAF fusion	no match to established subclass	I	13.2	M	incidental finding after trauma, imbalance	infratentorial	STR	M0	Chemo + RT	yes	yes	no
4LB-062	Glioneuronal tumors	LGG/LGNT	Pilocytic astrocytoma	no match to established subclass	I	14	F	nausea, headache, vomiting	supratentorial	biopsy	M+	Chemo	no	yes	no
4LB-063	Glioneuronal tumors	HGG	Diffuse midline glioma	no match to established subclass	IV	1.2	M	epileptic seizures	supratentorial	biopsy	M0	Chemo	no	yes	no
4LB-064	Glioneuronal tumors	LGG/LGNT	Pilocytic astrocytoma	no match to established subclass	I	4.3	M	NF1 follow-up	supratentorial	biopsy	M0	no	no	yes	no
4LB-065	Glioneuronal tumors	HGG	Diffuse pediatric-type high-grade glioma, IDH-wt	pedHGG_RTK1A	IV	8.9	M	loss of appetite, loss of contact	supratentorial	biopsy	M+	RT	no	yes	no
4LB-066	Glioneuronal tumors	HGG	Diffuse midline glioma, H3 K27-altered	no match to established subclass	IV	7.8	F	diplopia, right side weakness, tiredness	infratentorial	biopsy	M+	Chemo + RT	no	yes	no
4LB-067	Glioneuronal tumors	LGG/LGNT	Astrocytoma, IDH-mut	no match to established subclass	II	9.8	F	LFS follow-up	supratentorial	biopsy	M+	Chemo	no	yes	no
4LB-068	Glioneuronal tumors	LGG/LGNT	Pilocytic astrocytoma	PA_INF	I	3	M	headache	infratentorial	STR	M0	no	yes	yes	no
4LB-069	Glioneuronal tumors	LGG/LGNT	Astrocytoma, IDH-mut	A_IDH_LG	II	13	F	incidental finding after trauma	supratentorial	STR	M0	no	no	yes	no
4LB-070	Others	Other tumor types	Angiomatoid fibrous histiocytoma	MNG_BEN_3	NA	9.7	F	epileptic seizures	supratentorial	GTR	M0	no	yes	yes	no
4LB-071	Glioneuronal tumors	LGG/LGNT	Ganglioglioma, BRAF V600E	no match to established subclass	I	4	M	epileptic seizures	supratentorial	STR	M0	no	yes	yes	no
*MNP CNS tumor classifier results with score values >0.5 were considered.

## Sheet: S2 - Liquid Biopsy Details
Liquid Biopsy ID	Upper level grouping	Histo-molecular Diagnosis	Disease episode	LB collection method	LB timing	LB volume [ml]	cfDNA amount [ng]	cfDNA concentration [ng/ml bodyfluid]	lcWGS performed [yes/no]	lcWGS coverage	lcWGS ctDNA fraction	LB ctDNA positive [yes/no]
4LB-001-C1	Embryonal tumors	CNS neuroblastoma, FOXR2-altered	Primary	LP	post-OP	1	0	0	yes	0.276621	0.4187	yes
4LB-002-C1	Embryonal tumors	Medulloblastoma, non-WNT/non-SHH	Primary	ventriculostomy	pre-OP	1.1	0	0	yes	0.539939	0.03899	no
4LB-002-S1	Embryonal tumors	Medulloblastoma, non-WNT/non-SHH	Primary	blood draw	post-OP	1	153.351	153.351	yes	2.19962	0.01507	no
4LB-003-S1	Gliomas, glioneural, and neuronal tumors	Posterior fossa group A (PFA) ependymoma	Primary	blood draw	pre-OP	1.7	221.08	130.047	yes	1.79548	0.007194	no
4LB-004-C1	Gliomas, glioneural, and neuronal tumors	Posterior fossa group A (PFA) ependymoma	Relapse (1st)	LP	f/u eot	0.9	0	0	yes	0.210779	0.02299	no
4LB-004-C2	Gliomas, glioneural, and neuronal tumors	Posterior fossa group A (PFA) ependymoma	Relapse (4th)	shunt	f/u relapse	1.45	0	0	yes	2.90347	0.7319	yes
4LB-004-C3	Gliomas, glioneural, and neuronal tumors	Posterior fossa group A (PFA) ependymoma	Relapse (4th)	shunt	f/u relapse	0.85	1.8735	2.20412	yes	1.88038	0.6522	yes
4LB-004-C4	Gliomas, glioneural, and neuronal tumors	Posterior fossa group A (PFA) ependymoma	Relapse (3rd)	intra-OP	intra-OP	1.65	0	0	yes	1.86291	0.04112	no
4LB-004-C5	Gliomas, glioneural, and neuronal tumors	Posterior fossa group A (PFA) ependymoma	Relapse (4th)	shunt	f/u relapse	1.1	0.457	0.415455	yes	2.67617	0.5847	yes
4LB-004-S1	Gliomas, glioneural, and neuronal tumors	Posterior fossa group A (PFA) ependymoma	Primary	blood draw	post-OP	0.9	159.954	177.727	yes	2.06334	0.005533	no
4LB-004-S2	Gliomas, glioneural, and neuronal tumors	Posterior fossa group A (PFA) ependymoma	Relapse (3rd)	blood draw	pre-OP	1.1	7.874	7.15818	yes	1.90395	0.008085	no
4LB-005-C1	Embryonal tumors	Medulloblastoma, SHH-activated and TP53-wt	Primary	LP	post-OP	0.7	0	0	yes	1.63124	0.237	yes
4LB-005-S1	Embryonal tumors	Medulloblastoma, SHH-activated and TP53-wt	Primary	blood draw	post-OP	1.25	121.998	97.5984	yes	1.06774	0.02215	no
4LB-006-S1	Gliomas, glioneural, and neuronal tumors	Supratentorial ependymoma, ZFTA fusion-positive	Primary	blood draw	post-OP	0.9	79.842	88.7133	yes	2.90209	0.01378	no
4LB-007-C1	Embryonal tumors	Medulloblastoma, non-WNT/non-SHH	Primary	LP	post-OP	0.5	0	0	yes	0.542616	0.4857	yes
4LB-007-C2	Embryonal tumors	Medulloblastoma, non-WNT/non-SHH	Relapse (1st)	LP	f/u relapse	0.35	0	0	yes	1.56071	0.3182	yes
4LB-007-S1	Embryonal tumors	Medulloblastoma, non-WNT/non-SHH	Primary	blood draw	pre-OP	1.3	21.134	16.2569	yes	2.47361	0.04546	no
4LB-008-C1	Others	Choroid plexus papilloma	Primary	intra-OP	intra-OP	0.6	838.7	1397.83	yes	1.11907	0.625	yes
4LB-008-S1	Others	Choroid plexus papilloma	Primary	blood draw	pre-OP	1.2	57.859	48.2158	yes	1.7802	0.01361	no
4LB-008-S2	Others	Choroid plexus papilloma	Primary	blood draw	pre-OP	1.2	0	0	yes	2.81291	0.006184	no
4LB-014-C1	Gliomas, glioneural, and neuronal tumors	Pilocytic astrocytoma	Relapse (1st)	ventriculostomy	pre-OP	1.4	0	0	yes	1.73632	0	no
4LB-014-S1	Gliomas, glioneural, and neuronal tumors	Pilocytic astrocytoma	Primary	blood draw	post-OP	0.6	17.8745	29.7908	yes	3.17073	0.01381	no
4LB-015-C1	Others	Germinoma	Primary	ventriculostomy	pre-OP	1	5.784	5.784	yes	1.51728	0.5635	yes
4LB-015-S1	Others	Germinoma	Primary	blood draw	pre-OP	1	26.0885	26.0885	yes	1.32296	0.01785	yes
4LB-016-C1	Gliomas, glioneural, and neuronal tumors	Pilocytic astrocytoma, BRAF V600E	Primary	ventriculostomy	pre-OP	2.78	0	0	yes	1.59553	0.03817	no
4LB-016-S1	Gliomas, glioneural, and neuronal tumors	Pilocytic astrocytoma, BRAF V600E	Primary	blood draw	pre-op	0.66	49.096	74.3879	yes	1.1526	0.02595	no
4LB-017-C1	Others	Mixed germ cell tumor	Primary	LP	post-OP	0.46	0	0	yes	1.02175	0.08106	yes
4LB-017-C2	Others	Mixed germ cell tumor	Relapse (1st)	LP	f/u relapse	0.5	0	0	yes	1.6227	0.4161	yes
4LB-017-C3	Others	Mixed germ cell tumor	Relapse (2nd)	intra-OP	intra-OP	2.4	9.0435	3.76812	yes	2.68059	0.5352	yes
4LB-017-S1	Others	Mixed germ cell tumor	Primary	blood draw	post-OP	1	19.806	19.806	yes	1.90973	0.006643	no
4LB-017-S2	Others	Mixed germ cell tumor	Relapse (1st)	blood draw	f/u relapse	0.8	1.835	2.29375	yes	0.776361	0.01202	no
4LB-018-C1	Others	Schwannoma	Primary	intra-OP	intra-OP	1.8	0	0	yes	1.18876	0.04193	no
4LB-018-S1	Others	Schwannoma	Primary	blood draw	pre-OP	1	26.5885	26.5885	yes	2.58079	0.00714	no
4LB-019-C1	Gliomas, glioneural, and neuronal tumors	Pilocytic astrocytoma, BRAF V600E	Primary	intra-OP	intra-OP	1	0	0	yes	0.525821	0.07941	yes
4LB-020-C1	Embryonal tumors	Medulloblastoma, non-WNT/non-SHH	Primary	intra-OP	intra-OP	2.68	2.3055	0.860261	yes	2.29905	0.4768	yes
4LB-020-S1	Embryonal tumors	Medulloblastoma, non-WNT/non-SHH	Primary	blood draw	pre-OP	1	7.0915	7.0915	yes	6.94286	0.007636	no
4LB-021-C1	Gliomas, glioneural, and neuronal tumors	Pilocytic astrocytoma	Primary	intra-OP	intra-OP	2.5	0	0	yes	2.45472	0	no
4LB-021-S1	Gliomas, glioneural, and neuronal tumors	Pilocytic astrocytoma	Primary	blood draw	pre-OP	0.8	7.392	9.24	yes	3.12643	0.01194	no
4LB-022-C1	Others	Pineoblastoma	Primary	ventriculostomy	pre-OP	1.2	69.8425	58.2021	yes	3.58563	0.5462	yes
4LB-022-S1	Others	Pineoblastoma	Primary	blood draw	pre-OP	1	2.3285	2.3285	yes	0.704735	0.05071	yes
4LB-023-C1	Others	Mixed germ cell tumor	Primary	ventriculostomy	pre-OP	0.55	21.9175	39.85	yes	1.49037	0.6257	yes
4LB-023-S1	Others	Mixed germ cell tumor	Primary	blood draw	pre-OP	0.8	0.382	0.4775	yes	8.4982	0.01342	no
4LB-024-C1	Gliomas, glioneural, and neuronal tumors	Pilocytic astrocytoma, BRAF V600E	Relapse (1st)	intra-OP	intra-OP	0.8	0	0	yes	3.59324	0	no
4LB-024-S1	Gliomas, glioneural, and neuronal tumors	Pilocytic astrocytoma, BRAF V600E	Primary	blood draw	pre-OP	0.8	0	0	yes	2.44884	0.008549	no
4LB-024-S2	Gliomas, glioneural, and neuronal tumors	Pilocytic astrocytoma, BRAF V600E	Relapse (1st)	blood draw	pre-OP	1	7.7765	7.7765	yes	0.948139	0.01815	no
4LB-025-C1	Gliomas, glioneural, and neuronal tumors	Supratentorial ependymoma, ZFTA fusion-positive	Relapse (1st)	intra-OP	intra-OP	2.2	0	0	yes	1.09099	0	no
4LB-025-C2	Gliomas, glioneural, and neuronal tumors	Supratentorial ependymoma, ZFTA fusion-positive	Relapse (1st)	LP	post-OP	0.5	0	0	yes	0.279013	0.04715	no
4LB-025-C3	Gliomas, glioneural, and neuronal tumors	Supratentorial ependymoma, ZFTA fusion-positive	Relapse (2nd)	LP	post-OP	0.7	0	0	yes	3.02876	0.06692	no
4LB-025-S1	Gliomas, glioneural, and neuronal tumors	Supratentorial ependymoma, ZFTA fusion-positive	Relapse (1st)	blood draw	pre-OP	0.9	0	0	yes	1.83134	0.006028	no
4LB-027-C1	Others	Benign pineal tumor	Primary	ventriculostomy	pre-OP	2.93	0	0	yes	1.67073	0.03971	no
4LB-027-S1	Others	Benign pineal tumor	Primary	blood draw	pre-OP	1.3	0.4705	0.361923	yes	1.82809	0.01187	no
4LB-028-C1	Embryonal tumors	Medulloblastoma, non-WNT/non-SHH	Primary	intra-OP	intra-OP	1	44.12	44.12	yes	3.60601	0.5357	yes
4LB-028-C2	Embryonal tumors	Medulloblastoma, non-WNT/non-SHH	Primary	LP	post-OP	0.95	0	0	yes	5.73206	0.04804	no
4LB-028-C3	Embryonal tumors	Medulloblastoma, non-WNT/non-SHH	Primary	LP	f/u	1	0	0	yes	1.16121	0.09492	no
4LB-028-S1	Embryonal tumors	Medulloblastoma, non-WNT/non-SHH	Primary	blood draw	pre-OP	1.2	2.516	2.09667	yes	1.86642	0.02567	no
4LB-029-C1	Gliomas, glioneural, and neuronal tumors	Ganglioglioma, BRAF V600E	Primary	ventriculostomy	pre-OP	1	0	0	yes	0.608434	0.17	yes
4LB-029-S1	Gliomas, glioneural, and neuronal tumors	Ganglioglioma, BRAF V600E	Primary	blood draw	pre-OP	1	1.4265	1.4265	yes	4.56734	0.01798	no
4LB-030-C1	Embryonal tumors	Atypical teratoid rhabdoid tumor	Primary	intra-OP	intra-OP	0.4	1250.16	3125.4	yes	1.81078	0.7549	yes
4LB-030-C2	Embryonal tumors	Atypical teratoid rhabdoid tumor	Primary	Rickham	post-OP	1.45	0	0	yes	2.04321	0.1207	no
4LB-030-C3	Embryonal tumors	Atypical teratoid rhabdoid tumor	Relapse (1st)	Rickham	f/u maintenance therapy	0.9	0	0	yes	1.79597	0	no
4LB-030-C4	Embryonal tumors	Atypical teratoid rhabdoid tumor	Relapse (1st)	Rickham	f/u maintenance therapy	1.1	0	0	yes	2.00216	0	no
4LB-030-C5	Embryonal tumors	Atypical teratoid rhabdoid tumor	Relapse (1st)	Rickham	f/u maintenance therapy	0.27	0	0	yes	0.372005	0	no
4LB-030-C6	Embryonal tumors	Atypical teratoid rhabdoid tumor	Relapse (1st)	Rickham	f/u maintenance therapy	1	0	0	yes	0.737058	0	no
4LB-030-S1	Embryonal tumors	Atypical teratoid rhabdoid tumor	Relapse (1st)	blood draw	f/u maintenance therapy	1	12.373	12.373	yes	0.74525	0.01274	no
4LB-031-C1	Gliomas, glioneural, and neuronal tumors	Dysembryoplastic neuroepithelial tumor	Primary	intra-OP	intra-OP	2.5	0	0	yes	3.21369	0	no
4LB-031-S1	Gliomas, glioneural, and neuronal tumors	Dysembryoplastic neuroepithelial tumor	Primary	blood draw	pre-OP	1.2	0	0	yes	2.79085	0.01579	no
4LB-032-C1	Gliomas, glioneural, and neuronal tumors	Pilocytic astrocytoma, BRAF V600E	Primary	intra-OP	intra-OP	0.4	0	0	yes	0.319029	0.2008	yes
4LB-032-S1	Gliomas, glioneural, and neuronal tumors	Pilocytic astrocytoma, BRAF V600E	Primary	blood draw	pre-OP	1	0.3125	0.3125	yes	2.54754	0.009002	no
4LB-035-C1	Gliomas, glioneural, and neuronal tumors	Ependymoma, NOS	Relapse (2nd)	LP	f/u relapse	0.55	0	0	yes	0.35061	0	no
4LB-035-S1	Gliomas, glioneural, and neuronal tumors	Ependymoma, NOS	Relapse (1st)	blood draw	post-OP	1	26.32	26.32	yes	6.15179	0.01932	no
4LB-036-C1	Others	Craniopharyngioma	Relapse (1st)	intra-OP	intra-OP	2.12	0	0	yes	1.22317	0.04746	no
4LB-036-S1	Others	Craniopharyngioma	Primary	blood draw	post-OP	1	61.754	61.754	yes	2.49619	0.01402	no
4LB-036-S2	Others	Craniopharyngioma	Relapse (1st)	blood draw	pre-OP	1.1	3.32	3.01818	yes	0.700064	0.01268	no
4LB-038-C1	Gliomas, glioneural, and neuronal tumors	Pilocytic astrocytoma	Primary	intra-OP	intra-OP	1.3	8.376	6.44308	yes	3.27421	0.06356	no
4LB-038-S1	Gliomas, glioneural, and neuronal tumors	Pilocytic astrocytoma	Primary	blood draw	post-OP	1.3	4.2535	3.27192	yes	2.97567	0.007696	no
4LB-038-S2	Gliomas, glioneural, and neuronal tumors	Pilocytic astrocytoma	Primary	blood draw	post-OP	1	7.4705	7.4705	yes	2.20248	0.01504	no
4LB-039-C1	Gliomas, glioneural, and neuronal tumors	Pilocytic astrocytoma	Relapse (3rd)	intra-OP	intra-OP	0.45	0	0	yes	1.26735	0	no
4LB-039-S1	Gliomas, glioneural, and neuronal tumors	Pilocytic astrocytoma	Relapse (3rd)	blood draw	pre-OP	1	0.4065	0.4065	yes	3.2428	0.005712	no
4LB-040-C1	Embryonal tumors	Medulloblastoma, SHH-activated and TP53-wt	Primary	ventriculostomy	pre-OP	2.5	0	0	yes	1.34057	0.03766	no
4LB-040-C2	Embryonal tumors	Medulloblastoma, SHH-activated and TP53-wt	Relapse (2nd)	intra-OP	intra-OP	0.5	0.534	1.068	yes	1.98646	0.7802	yes
4LB-040-C3	Embryonal tumors	Medulloblastoma, SHH-activated and TP53-wt	Relapse (3rd)	ventriculostomy	f/u relapse	2.35	628.39	267.4	yes	1.72297	0.434	yes
4LB-040-S1	Embryonal tumors	Medulloblastoma, SHH-activated and TP53-wt	Primary	blood draw	pre-OP	1.1	20.998	19.0891	yes	3.35372	0.01112	no
4LB-040-S2	Embryonal tumors	Medulloblastoma, SHH-activated and TP53-wt	Relapse (2nd)	blood draw	pre-OP	1	5.4975	5.4975	yes	2.15151	0.007691	no
4LB-041-C1	Gliomas, glioneural, and neuronal tumors	Pilocytic astrocytoma	Primary	intra-OP	intra-OP	2.63	11.9795	4.55494	yes	3.35692	0.07915	no
4LB-041-S1	Gliomas, glioneural, and neuronal tumors	Pilocytic astrocytoma	Primary	blood draw	pre-OP	1.1	4.19	3.80909	yes	1.97101	0.01151	no
4LB-042-C1	Others	Meningioma	Primary	intra-OP	intra-OP	0.6	0	0	yes	2.8464	0.1847	yes
4LB-042-C2	Others	Meningioma	Relapse (1st)	intra-OP	intra-OP	1.8	20.9175	11.6208	yes	7.61025	0.08645	no
4LB-042-S1	Others	Meningioma	Primary	blood draw	pre-OP	0.9	1	1.11111	yes	1.38271	0.01192	no
4LB-043-C1	Embryonal tumors	Medulloblastoma, SHH-activated and TP53-wt	Primary	Rickham	pre-OP	2.47	0	0	yes	1.78697	0.3305	yes
4LB-043-C2	Embryonal tumors	Medulloblastoma, SHH-activated and TP53-wt	Primary	intra-OP	intra-OP	1.48	0	0	yes	1.99161	0	no
4LB-043-S1	Embryonal tumors	Medulloblastoma, SHH-activated and TP53-wt	Primary	blood draw	pre-OP	0.9	7.304	8.11556	yes	1.6326	0.00818	no
4LB-043-S2	Embryonal tumors	Medulloblastoma, SHH-activated and TP53-wt	Primary	blood draw	pre-OP	1	42.9585	42.9585	yes	2.70414	0.006392	no
4LB-044-C1	Gliomas, glioneural, and neuronal tumors	Polymorphous low-grade neuroepithelial tumor of the young	Primary	intra-OP	intra-OP	1.8	0	0	yes	6.1441	0	no
4LB-044-S1	Gliomas, glioneural, and neuronal tumors	Polymorphous low-grade neuroepithelial tumor of the young	Primary	blood draw	pre-OP	1.1	4.416	4.01455	yes	2.75134	0.01521	no
4LB-045-C1	Gliomas, glioneural, and neuronal tumors	Pilocytic astrocytoma	Primary	intra-OP	intra-OP	1	0	0	yes	2.06754	0	no
4LB-045-S1	Gliomas, glioneural, and neuronal tumors	Pilocytic astrocytoma	Primary	blood draw	pre-OP	0.9	14.975	16.6389	yes	2.66592	0.01361	no
4LB-046-C1	Gliomas, glioneural, and neuronal tumors	Ependymoma, NOS	Relapse (5th)	ventriculostomy	f/u relapse	0.9	1.6605	1.845	yes	1.75003	0.7646	yes
4LB-046-S1	Gliomas, glioneural, and neuronal tumors	Ependymoma, NOS	Relapse (5th)	blood draw	f/u relapse	1.5	12.479	8.31933	yes	2.21167	0.005727	no
4LB-047-C1	Gliomas, glioneural, and neuronal tumors	Pilocytic astrocytoma, BRAF V600E	Primary	intra-OP	intra-OP	3.7	0	0	yes	2.97764	0	no
4LB-048-S1	Gliomas, glioneural, and neuronal tumors	Ependymoma, NOS	Primary	blood draw	post-OP	1	67.934	67.934	yes	0.609975	0.01409	no
4LB-050-S1	Others	Choroid plexus papilloma	Primary	blood draw	pre-OP	1.45	20.9845	14.4721	yes	0.60717	0.00438	no
4LB-052-S1	Others	Pleuropulmonary blastoma	Metastasis	blood draw	post-OP	1.2	31.834	26.5283	yes	0.722377	0.006869	no
4LB-053-S1	Gliomas, glioneural, and neuronal tumors	Pilocytic astrocytoma, BRAF V600E	Primary	blood draw	post-OP	1.1	26.94	24.4909	yes	0.982739	0.01102	no
4LB-057-S1	Embryonal tumors	Primitive Neuro-Ectodermal Tumors	Primary	blood draw	pre-OP	0.65	19.528	30.0431	yes	1.43943	0.005775	no
4LB-058-S1	Gliomas, glioneural, and neuronal tumors	Ganglioglioma, BRAF V600E	Primary	blood draw	post-OP	1	30.0345	30.0345	yes	0.710958	0.005408	no
4LB-059-S1	Gliomas, glioneural, and neuronal tumors	Pilomyxoid astrocytoma	Primary	blood draw	pre-OP	1	56.745	56.745	yes	1.38707	0.01766	no
4LB-061-S1	Gliomas, glioneural, and neuronal tumors	Pilocytic astrocytoma, KIAA::BRAF fusion	Primary	blood draw	post-OP	1	100.886	100.886	yes	0.80324	0.009312	no
4LB-062-S1	Gliomas, glioneural, and neuronal tumors	Pilocytic astrocytoma	Primary	blood draw	post-OP	1	110.469	110.469	yes	0.804516	0.006962	no
4LB-063-S1	Gliomas, glioneural, and neuronal tumors	Diffuse midline glioma	Primary	blood draw	pre-OP	1	25.634	25.634	yes	1.57963	0.007808	no
4LB-064-S1	Gliomas, glioneural, and neuronal tumors	Pilocytic astrocytoma	Primary	blood draw	post-OP	1.5	47.22	31.48	yes	0.881672	0.0196	no
4LB-065-S1	Gliomas, glioneural, and neuronal tumors	Diffuse pediatric-type high-grade glioma, IDH-wt	Primary	blood draw	pre-OP	1	12.531	12.531	yes	0.366815	0.007557	no
4LB-066-S1	Gliomas, glioneural, and neuronal tumors	Diffuse midline glioma, H3 K27-altered	Primary	blood draw	pre-OP	1.1	60.592	55.0836	yes	0.826132	0.0148	no
4LB-067-S1	Gliomas, glioneural, and neuronal tumors	Astrocytoma, IDH-mut	Primary	blood draw	pre-OP	1.1	0	0	yes	11.8609	0.008454	no
4LB-068-S1	Gliomas, glioneural, and neuronal tumors	Pilocytic astrocytoma	Relapse (2nd)	blood draw	pre-OP	0.9	10.6725	11.8583	yes	1.03241	0.008577	no
4LB-069-S1	Gliomas, glioneural, and neuronal tumors	Astrocytoma, IDH-mut	Primary	blood draw	pre-OP	0.9	0.23	0.255556	yes	0.432728	0.007503	no
4LB-070-S1	Others	Angiomatoid fibrous histiocytoma	Primary	blood draw	pre-OP	0.8	7.442	9.3025	yes	0.681148	0.01905	no
4LB-071-S1	Gliomas, glioneural, and neuronal tumors	Ganglioglioma, BRAF V600E	Primary	blood draw	pre-OP	0.8	5.4215	6.77687	yes	0.732012	0.01763	no
